# Supplementary material for: Sorting Nexin 10 Mediates Endosomal Acidification and Autophagy to Promote Influenza A Virus Infection
Source: Viruses. 2026 Apr 12;18(4):460. doi: 10.3390/v18040460 (PMC13119817; doi:10.3390/v18040460)
Supplement: Supplementary file 1 [file viruses-18-00460-s001.zip]

Archive with 1 entries (1 files):
- viruses-4136532-supplementary.pdf
